# Supplementary material for: Release of Endocannabinoids into the Cerebrospinal Fluid during the Induction of the Trigemino-Hypoglossal Reflex in Rats
Source: Curr Issues Mol Biol. 2022 May 23;44(5):2401–16. doi: 10.3390/cimb44050164 (PMC9164053; doi:10.3390/cimb44050164)
Supplement: Supplementary file 1 [file cimb-44-00164-s001.zip]

Archive with 1 entries (1 files):
- cimb-1716905-supplementary.pdf
